# Supplementary material for: CPEB3 low-complexity motif regulates local protein synthesis via protein–protein interactions in neuronal ribonucleoprotein granules
Source: Proc Natl Acad Sci U S A. 2023 Jan 30;120(6):e2114747120. doi: 10.1073/pnas.2114747120 (PMC9964033; doi:10.1073/pnas.2114747120)
Supplement: Supplementary file 5 — Dataset S04 (XLSX) [file pnas.2114747120.sd04.xlsx]

## Sheet: PeptideGroups
Annotated Sequence	Modifications	Modifications (all possible sites)	Qvality PEP	Qvality q-value	# Protein Groups	# Proteins	# PSMs	Master Protein Accessions	Positions in Master Proteins	Modifications in Master Proteins (all Sites)	Modifications in Master Proteins	Master Protein Descriptions	# Missed Cleavages	Theo. MH+ [Da]	Abundances (Grouped): CPEB3_240_1	Abundances (Grouped): CPEB3_240_2	Abundances (Grouped): CPEB3_240_3	Abundances (Grouped): CPEB3_240_4	Abundances (Grouped): CPEB3_240_5	Abundances (Grouped): CPEB3_FL_1	Abundances (Grouped): CPEB3_FL_2	Abundances (Grouped): CPEB3_FL_3	Confidence (by Search Engine): Sequest HT	Percolator q-Value (by Search Engine): Sequest HT	Percolator PEP (by Search Engine): Sequest HT	XCorr (by Search Engine): Sequest HT	Top Apex RT [min]
[R].RSPASPSQAPYAQR.[S]	1xPhospho [S5(93.4)]	1xPhospho [S2(0); S5(93.4); S7(6.6); Y11(0)]	3.23292e-05	5.00383e-05	1	5	19	Q7TN99	Q7TN99 [193-206]	Q7TN99 1xPhospho [S194(0); S197(93.4); S199(6.6); Y203(0)]	Q7TN99 1xPhospho [S197(93.4)]	Cytoplasmic polyadenylation element-binding protein 3 OS=Mus musculus OX=10090 GN=Cpeb3 PE=1 SV=1	1	1595.73	9.41098e+06	4.77816e+06	2836168	5.58162e+07	7.80447e+06	7.75606e+07	1.86629e+07	1.94432e+07	High	2.329e-05	1.174e-05	3.22	32.35
[R].SSLFPFEDAFLDDSHGDQALSSGLSSPTR.[C]	1xPhospho [T28(89.5)]	1xPhospho [S1(0); S2(0); S14(0); S21(0); S22(0); S25(1); S26(9.5); T28(89.5)]	8.48215e-11	5.00383e-05	1	6	8	Q7TN99	Q7TN99 [419-447]	Q7TN99 1xPhospho [S419(0); S420(0); S432(0); S439(0); S440(0); S443(1); S444(9.5); T446(89.5)]	Q7TN99 1xPhospho [T446(89.5)]	Cytoplasmic polyadenylation element-binding protein 3 OS=Mus musculus OX=10090 GN=Cpeb3 PE=1 SV=1	0	3163.39	44273112	25857352		70694384	30823280	518434272	55757884	162827280	High	2.329e-05	2.296e-11	3.29	84.55
[R].SPASPSQAPYAQR.[S]	1xPhospho [S4(99.5)]	1xPhospho [S1(0.6); S4(99.5); S6(0); Y10(0)]	1.969e-05	5.00383e-05	1	5	16	Q7TN99	Q7TN99 [194-206]	Q7TN99 1xPhospho [S194(0.6); S197(99.5); S199(0); Y203(0)]	Q7TN99 1xPhospho [S197(99.5)]	Cytoplasmic polyadenylation element-binding protein 3 OS=Mus musculus OX=10090 GN=Cpeb3 PE=1 SV=1	0	1439.63	1.17974e+07	5.59652e+06	3.8726e+06	86706303	9.62728e+06	163737476	33887113	3.453e+07	High	2.329e-05	7.067e-06	4.41	38.47
[R].SSLFPFEDAFLDDSHGDQALSSGLSSPTRCQNGERVER.[Y]	1xCarbamidomethyl [C30]; 2xDeamidated [Q18; Q/N]; 1xPhospho [T28(92.2)]	1xCarbamidomethyl [C30]; 2xDeamidated [Q18; Q31; N32]; 1xPhospho [S1(0); S2(0); S14(0); S21(0.6); S22(3.2); S25(0.6); S26(3.2); T28(92.2)]	1.46014e-05	5.00383e-05	1	6	5	Q7TN99	Q7TN99 [419-456]	Q7TN99 1xPhospho [S419(0); S420(0); S432(0); S439(0.6); S440(3.2); S443(0.6); S444(3.2); T446(92.2)]	Q7TN99 1xPhospho [T446(92.2)]	Cytoplasmic polyadenylation element-binding protein 3 OS=Mus musculus OX=10090 GN=Cpeb3 PE=1 SV=1	2	4293.87	1.59801e+06	231327		9399591		113823592		8.83307e+06	High	2.329e-05	5.172e-06	5.04	75.47
[R].GRSSLFPFEDAFLDDSHGDQALSSGLSSPTRCQNGER.[V]	1xCarbamidomethyl [C32]; 2xDeamidated [Q20; N/Q]; 1xPhospho [S/T]	1xCarbamidomethyl [C32]; 2xDeamidated [Q20; Q33; N34]; 1xPhospho [S3(0); S4(0); S16(0); S23(8); S24(41.2); S27(41.2); S28(8); T30(1.6)]	4.35936e-05	5.00383e-05	1	4	5	Q7TN99	Q7TN99 [417-453]			Cytoplasmic polyadenylation element-binding protein 3 OS=Mus musculus OX=10090 GN=Cpeb3 PE=1 SV=1	2	4122.78									High	2.329e-05	1.582e-05	4.68
[R].GRSSLFPFEDAFLDDSHGDQALSSGLSSPTRCQNGER.[V]	1xCarbamidomethyl [C32]; 1xDeamidated [Q/N]; 1xPhospho [S/T]	1xCarbamidomethyl [C32]; 1xDeamidated [Q20; Q33; N34]; 1xPhospho [S3(0); S4(0); S16(0.1); S23(13.3); S24(13.3); S27(59.2); S28(13.3); T30(0.8)]	2.91918e-05	5.00383e-05	1	4	6	Q7TN99	Q7TN99 [417-453]			Cytoplasmic polyadenylation element-binding protein 3 OS=Mus musculus OX=10090 GN=Cpeb3 PE=1 SV=1	2	4121.79				856277		1.53056e+07	961203	1.90089e+06	High	2.329e-05	1.052e-05	5.49	72.9
[R].GRSSLFPFEDAFLDDSHGDQALSSGLSSPTRCQNGER.[V]	1xCarbamidomethyl [C32]; 1xPhospho [S27(81.7)]	1xCarbamidomethyl [C32]; 1xPhospho [S3(0); S4(0); S16(0.5); S23(5.9); S24(5.9); S27(81.7); S28(5.9); T30(0.2)]	0.000115766	5.00383e-05	1	4	1	Q7TN99	Q7TN99 [417-453]	Q7TN99 1xPhospho [S419(0); S420(0); S432(0.5); S439(5.9); S440(5.9); S443(81.7); S444(5.9); T446(0.2)]	Q7TN99 1xPhospho [S443(81.7)]	Cytoplasmic polyadenylation element-binding protein 3 OS=Mus musculus OX=10090 GN=Cpeb3 PE=1 SV=1	2	4120.81						3.0084e+06		617624	High	2.329e-05	4.312e-05	4.19	70.67
[R].AVGVGVGVGVGVPSPLNPISPLKKPFSSNVIAPPKFPR.[A]	1xDeamidated [N]; 2xPhospho [S14(100); S]	1xDeamidated [N17; N29]; 2xPhospho [S14(100); S20(67); S27(16.5); S28(16.5)]	3.92888e-06	5.00383e-05	1	6	3	Q7TN99	Q7TN99 [272-309]	Q7TN99 2xPhospho [S285(100); S291(67); S298(16.5); S299(16.5)]	Q7TN99 2xPhospho [S285(100); S]	Cytoplasmic polyadenylation element-binding protein 3 OS=Mus musculus OX=10090 GN=Cpeb3 PE=1 SV=1	2	3940.09									High	2.329e-05	1.359e-06	6.29
[R].AVGVGVGVGVGVPSPLNPISPLKKPFSSNVIAPPKFPR.[A]	2xPhospho [S14(99); S20(88.4)]	2xPhospho [S14(99); S20(88.4); S27(6.3); S28(6.3)]	7.86784e-05	5.00383e-05	1	6	2	Q7TN99	Q7TN99 [272-309]	Q7TN99 2xPhospho [S285(99); S291(88.4); S298(6.3); S299(6.3)]	Q7TN99 2xPhospho [S285(99); S291(88.4)]	Cytoplasmic polyadenylation element-binding protein 3 OS=Mus musculus OX=10090 GN=Cpeb3 PE=1 SV=1	2	3939.11				5798939			2.61989e+06		High	2.329e-05	2.898e-05	4.8	79.97
[R].AVGVGVGVGVGVPSPLNPISPLKKPFSSNVIAPPKFPR.[A]	1xPhospho [S14(83.6)]	1xPhospho [S14(83.6); S20(9.5); S27(3.5); S28(3.5)]	3.96948e-08	5.00383e-05	1	6	1	Q7TN99	Q7TN99 [272-309]	Q7TN99 1xPhospho [S285(83.6); S291(9.5); S298(3.5); S299(3.5)]	Q7TN99 1xPhospho [S285(83.6)]	Cytoplasmic polyadenylation element-binding protein 3 OS=Mus musculus OX=10090 GN=Cpeb3 PE=1 SV=1	2	3859.14						2061299	308378		High	2.329e-05	1.234e-08	5.66	75.5
[R].AVGVGVGVGVGVPSPLNPISPLKKPFSSNVIAPPK.[F]	1xDeamidated [N]; 1xPhospho [S]	1xDeamidated [N17; N29]; 1xPhospho [S14(1.4); S20(32.9); S27(32.9); S28(32.9)]	3.60657e-05	5.00383e-05	1	6	4	Q7TN99	Q7TN99 [272-306]			Cytoplasmic polyadenylation element-binding protein 3 OS=Mus musculus OX=10090 GN=Cpeb3 PE=1 SV=1	1	3459.9									High	2.329e-05	1.313e-05	4.72
[R].AVGVGVGVGVGVPSPLNPISPLKKPFSSNVIAPPK.[F]	1xPhospho [S20(83.6)]	1xPhospho [S14(16.3); S20(83.6); S27(0); S28(0)]	7.39455e-07	5.00383e-05	1	6	4	Q7TN99	Q7TN99 [272-306]	Q7TN99 1xPhospho [S285(16.3); S291(83.6); S298(0); S299(0)]	Q7TN99 1xPhospho [S291(83.6)]	Cytoplasmic polyadenylation element-binding protein 3 OS=Mus musculus OX=10090 GN=Cpeb3 PE=1 SV=1	1	3458.92					672974	2.90407e+06			High	2.329e-05	2.463e-07	5.57	75.46
[R].GRSSLFPFEDAFLDDSHGDQALSSGLSSPTR.[C]	1xPhospho [S28(81.7)]	1xPhospho [S3(0); S4(0); S16(0); S23(0); S24(0); S27(9.2); S28(81.7); T30(9.2)]	1.33212e-07	5.00383e-05	1	4	10	Q7TN99	Q7TN99 [417-447]	Q7TN99 1xPhospho [S419(0); S420(0); S432(0); S439(0); S440(0); S443(9.2); S444(81.7); T446(9.2)]	Q7TN99 1xPhospho [S444(81.7)]	Cytoplasmic polyadenylation element-binding protein 3 OS=Mus musculus OX=10090 GN=Cpeb3 PE=1 SV=1	1	3376.51	1.37011e+06			27513774	921996	95694580	9.39871e+06	19917191	High	2.329e-05	4.251e-08	6.72	78.03
[R].SSLFPFEDAFLDDSHGDQALSSGLSSPTR.[C]	2xPhospho [S26(88.4); S/T]	2xPhospho [S1(0); S2(0); S14(0); S21(50); S22(50); S25(10.4); S26(88.4); T28(1.3)]	6.92475e-07	5.00383e-05	1	6	8	Q7TN99	Q7TN99 [419-447]	Q7TN99 2xPhospho [S419(0); S420(0); S432(0); S439(50); S440(50); S443(10.4); S444(88.4); T446(1.3)]	Q7TN99 2xPhospho [S444(88.4); S/T]	Cytoplasmic polyadenylation element-binding protein 3 OS=Mus musculus OX=10090 GN=Cpeb3 PE=1 SV=1	0	3243.36	7.05432e+06	2.60475e+06		14746580	4.11243e+06	2.93815e+06	5.36808e+06		High	2.329e-05	2.297e-07	3.87	85.29
[R].SSLFPFEDAFLDDSHGDQALSSGLSSPTRCQNGER.[V]	1xCarbamidomethyl [C30]; 2xDeamidated [Q18; N/Q]; 1xPhospho [S/T]	1xCarbamidomethyl [C30]; 2xDeamidated [Q18; Q31; N32]; 1xPhospho [S1(0); S2(0); S14(0); S21(0.3); S22(0.3); S25(49.1); S26(49.1); T28(1.4)]	0.000259735	0.0001093	1	6	3	Q7TN99	Q7TN99 [419-453]			Cytoplasmic polyadenylation element-binding protein 3 OS=Mus musculus OX=10090 GN=Cpeb3 PE=1 SV=1	1	3909.65				2.45041e+06	1.33341e+06	4.30766e+06			High	4.203e-05	9.867e-05	5.66	81.9
[R].SSLFPFEDAFLDDSHGDQALSSGLSSPTRCQNGER.[V]	1xCarbamidomethyl [C30]; 1xDeamidated [N/Q]; 1xPhospho [S26(82.3)]	1xCarbamidomethyl [C30]; 1xDeamidated [Q18; Q31; N32]; 1xPhospho [S1(0); S2(0); S14(0); S21(0.1); S22(0.5); S25(14.5); S26(82.3); T28(2.7)]	0.000370869	0.0001093	1	6	4	Q7TN99	Q7TN99 [419-453]	Q7TN99 1xPhospho [S419(0); S420(0); S432(0); S439(0.1); S440(0.5); S443(14.5); S444(82.3); T446(2.7)]	Q7TN99 1xPhospho [S444(82.3)]	Cytoplasmic polyadenylation element-binding protein 3 OS=Mus musculus OX=10090 GN=Cpeb3 PE=1 SV=1	1	3908.67				7.37614e+06		2.95963e+07	3.3446e+06	7353134	High	4.203e-05	0.000142	4.79	81.67
[R].SSLFPFEDAFLDDSHGDQALSSGLSSPTRCQNGER.[V]	1xCarbamidomethyl [C30]; 3xDeamidated [Q18; Q31; N32]; 1xPhospho [S/T]	1xCarbamidomethyl [C30]; 3xDeamidated [Q18; Q31; N32]; 1xPhospho [S1(0); S2(0); S14(0); S21(0.5); S22(2.2); S25(48.6); S26(48.6); T28(0.1)]	0.000925806	0.000140488	1	6	2	Q7TN99	Q7TN99 [419-453]			Cytoplasmic polyadenylation element-binding protein 3 OS=Mus musculus OX=10090 GN=Cpeb3 PE=1 SV=1	1	3910.64									High	5.385e-05	0.00036	3.34
[R].SSLFPFEDAFLDDSHGDQALSSGLSSPTRCQNGER.[V]	1xCarbamidomethyl [C30]; 1xPhospho [S25(96.1)]	1xCarbamidomethyl [C30]; 1xPhospho [S1(0); S2(0); S14(0); S21(0); S22(0.1); S25(96.1); S26(3.1); T28(0.6)]	0.000886348	0.000140488	1	6	1	Q7TN99	Q7TN99 [419-453]	Q7TN99 1xPhospho [S419(0); S420(0); S432(0); S439(0); S440(0.1); S443(96.1); S444(3.1); T446(0.6)]	Q7TN99 1xPhospho [S443(96.1)]	Cytoplasmic polyadenylation element-binding protein 3 OS=Mus musculus OX=10090 GN=Cpeb3 PE=1 SV=1	1	3907.69						2605695			High	5.385e-05	0.0003452	4.94	78.41
[R].RSPASPSQAPYAQR.[S]	2xPhospho [S5(90); S7(98.8)]	2xPhospho [S2(11.3); S5(90); S7(98.8); Y11(0)]	0.00221156	0.000190946	1	5	5	Q7TN99	Q7TN99 [193-206]	Q7TN99 2xPhospho [S194(11.3); S197(90); S199(98.8); Y203(0)]	Q7TN99 2xPhospho [S197(90); S199(98.8)]	Cytoplasmic polyadenylation element-binding protein 3 OS=Mus musculus OX=10090 GN=Cpeb3 PE=1 SV=1	1	1675.7					345841	629705		170129	High	8.249e-05	0.0008759	3.73	36.54
[R].GRSSLFPFEDAFLDDSHGDQALSSGLSSPTR.[C]	1xDeamidated [Q20]; 1xPhospho [S28(75.6)]	1xDeamidated [Q20]; 1xPhospho [S3(0); S4(0); S16(0); S23(0); S24(0); S27(12.2); S28(75.6); T30(12.2)]	0.00270851	0.000232166	1	4	7	Q7TN99	Q7TN99 [417-447]	Q7TN99 1xPhospho [S419(0); S420(0); S432(0); S439(0); S440(0); S443(12.2); S444(75.6); T446(12.2)]	Q7TN99 1xPhospho [S444(75.6)]	Cytoplasmic polyadenylation element-binding protein 3 OS=Mus musculus OX=10090 GN=Cpeb3 PE=1 SV=1	1	3377.5			634293			718721			High	9.414e-05	0.001072	3.76	78.13
[R].SSLFPFEDAFLDDSHGDQALSSGLSSPTRCQNGERVER.[Y]	1xCarbamidomethyl [C30]; 1xDeamidated [Q/N]; 1xPhospho [T/S]	1xCarbamidomethyl [C30]; 1xDeamidated [Q18; Q31; N32]; 1xPhospho [S1(0); S2(0); S14(0.3); S21(13.8); S22(13.8); S25(3.6); S26(13.8); T28(54.8)]	0.002788	0.000232166	1	6	5	Q7TN99	Q7TN99 [419-456]			Cytoplasmic polyadenylation element-binding protein 3 OS=Mus musculus OX=10090 GN=Cpeb3 PE=1 SV=1	2	4292.88	950968			37369208		1.04941e+08	19940952	2.77275e+07	High	9.414e-05	0.001106	2.21	75.35
[R].SSLFPFEDAFLDDSHGDQALSSGLSSPTR.[C]	1xDeamidated [Q18]; 1xPhospho [T28(84.5)]	1xDeamidated [Q18]; 1xPhospho [S1(0); S2(0); S14(0); S21(0); S22(0); S25(2.2); S26(13.3); T28(84.5)]	0.0137424	0.00132696	1	6	1	Q7TN99	Q7TN99 [419-447]	Q7TN99 1xPhospho [S419(0); S420(0); S432(0); S439(0); S440(0); S443(2.2); S444(13.3); T446(84.5)]	Q7TN99 1xPhospho [T446(84.5)]	Cytoplasmic polyadenylation element-binding protein 3 OS=Mus musculus OX=10090 GN=Cpeb3 PE=1 SV=1	0	3164.37									High	0.0006188	0.005534	2.97
[R].SPASPSQAPYAQR.[S]	2xPhospho [S1(100); S4(99.9)]	2xPhospho [S1(100); S4(99.9); S6(0.1); Y10(0)]	0.0369909	0.00304978	1	5	2	Q7TN99	Q7TN99 [194-206]	Q7TN99 2xPhospho [S194(100); S197(99.9); S199(0.1); Y203(0)]	Q7TN99 2xPhospho [S194(100); S197(99.9)]	Cytoplasmic polyadenylation element-binding protein 3 OS=Mus musculus OX=10090 GN=Cpeb3 PE=1 SV=1	0	1519.6									High	0.001485	0.01501	2.71
[R].SSLFPFEDAFLDDSHGDQALSSGLSSPTRCQNGERVER.[Y]	1xCarbamidomethyl [C30]; 1xPhospho [T/S]	1xCarbamidomethyl [C30]; 1xPhospho [S1(0); S2(0); S14(0.1); S21(12); S22(12); S25(12); S26(2.4); T28(61.6)]	0.0569991	0.00450225	1	6	1	Q7TN99	Q7TN99 [419-456]			Cytoplasmic polyadenylation element-binding protein 3 OS=Mus musculus OX=10090 GN=Cpeb3 PE=1 SV=1	2	4291.9									High	0.002063	0.02336	2.81
[R].AAPLTSKSWMEDNAFRTDNGNNLLPFQDR.[S]	2xDeamidated [N19; N21]; 1xPhospho [S8(93.4)]	2xDeamidated [N13; N19; N21; N22]; 1xPhospho [T5(0.4); S6(1.3); S8(93.4); T17(5)]	0.0935	0.00725002	1	6	1	Q7TN99	Q7TN99 [310-338]	Q7TN99 1xPhospho [T314(0.4); S315(1.3); S317(93.4); T326(5)]	Q7TN99 1xPhospho [S317(93.4)]	Cytoplasmic polyadenylation element-binding protein 3 OS=Mus musculus OX=10090 GN=Cpeb3 PE=1 SV=1	2	3390.51									High	0.003182	0.03952	3.59
[R].SSLFPFEDAFLDDSHGDQALSSGLSSPTRCQNGERVER.[Y]	1xCarbamidomethyl [C30]; 3xDeamidated [Q18; Q31; N32]; 1xPhospho [S/T]	1xCarbamidomethyl [C30]; 3xDeamidated [Q18; Q31; N32]; 1xPhospho [S1(0); S2(0); S14(0); S21(0.9); S22(0.9); S25(43.4); S26(11.4); T28(43.4)]	0.0975506	0.00778729	1	6	2	Q7TN99	Q7TN99 [419-456]			Cytoplasmic polyadenylation element-binding protein 3 OS=Mus musculus OX=10090 GN=Cpeb3 PE=1 SV=1	2	4294.85									High	0.003379	0.04139	3.87
